# Supplementary material for: Virtual Reality-Based Cognitive Stimulation on People with Mild to Moderate Dementia due to Alzheimer’s Disease: A Pilot Randomized Controlled Trial
Source: Int J Environ Res Public Health. 2021 May 16;18(10):5290. doi: 10.3390/ijerph18105290 (PMC8156930; doi:10.3390/ijerph18105290)
Supplement: Supplementary file 1 [file ijerph-18-05290-s001.zip]

Archive with 1 entries (1 files):
- ijerph-1197969.pdf
